# Supplementary material for: Sepsis causes right ventricular myocardial inflammation independent of pulmonary hypertension in a porcine sepsis model
Source: PLoS One. 2019 Jun 27;14(6):e0218624. doi: 10.1371/journal.pone.0218624 (PMC6597071; doi:10.1371/journal.pone.0218624)
Supplement: S1 Dataset — (XLSX) [file pone.0218624.s003.xlsx]

## Sheet: Table 1
Sepsis pigs
Gris nr			Total cristalloids	Total Glc5%	total fluid		HR t0	HR t120	HR t240/end		MAP t0	MAP t120	MAP t240/end		MPAP t0	MPAP t120	MPAP t240/end		CO t0	CO t120	CO t240/end		SV t0	SV t120	SV t 240/end		Sv02 t0	Sv02 t120	Sv02t240/end		Hb t0	Hb t120	Hb t240/end		laktat t0	laktat t120	laktat t240/end		RV strain				Tapse
SG 1			9000	500	9500		107	106	106		49	45	45		18	34	34		6.2	5.7	5.7		58	44	44		60	65	65		7	7.4	7.4		1.8	1.3	1.3		T0	T120	T240/end		T0	T120	T240/end
SG 2			missing	missing	missing		80	104	104		59	50	50		15	42	42		4.9	4	4		62	38	38		60	26	26		7.2	7	7		0.8	1.8	1.8		-29.3	-15.52			1	1.3
SG 3			17000	1250	18250		118	111	133		105	111	93		20	40	91		7.8	6.6	9.3		66	59	70		59	54	35		8.1	6.5	8.4		1	1.2	1.6		-26.7	-28.02			1.1	1.5
SG 4			17500	1000	18500		77	111	83		83	77	24		19	44	27		6.5	7	1.4		84	63	17		64	70	26		7.7	8	9.1		1.4	1.6	6		-15.6	-20.97	-18.96		1.4	1.2	0.5
SG 5			18500	1000	19500		93	96	115		71	74	64		12	32	43		6.6	6.4	6		71	66	52		71	70	62		7.9	9	8.9		0.9	1.4	1.9		-18.7	-17.3	-10.7		1.4	1.3	0.6
SG 6			19000	1000	20000		70	104	112		68	89	58		13	37	50		4.46	8.7	5.5		77	83	34		43	58	48		6.6	5.9	6.6		1	1.7	1.6		-21.1	-15.77	-12.4		1.8	1.4	0.6
SG 7			24000	500	24500		88	150	163		89	105	123		16	42	18		6	9.8	8.5		69	65	52		67	76	91		7.9	7.4	9.4		2.1	2.4	2.2		-14	-20.14	-6.63		1.1	1.3	0.9
SG 8			17000	1000	18000		99	102	114		66	93	78		20	47	43		7.5	7.6	8		75	75	70		48	32	53		6.7	7.5	7.8		0.8	1.6	1.9		-13.2	-18.3	-3.64		1.8	1.3	0.8
SG 9			20000	1000	21000		82	123	121		80	80	37		19	53	41		7.4	5.2	1.3		90	43	11		56	35	23		7.2	7.8	7.9		1.5	1.3	2.8		-18.8	-23	-20.76		1.6	1.3	0.9
SG 10			20000	500	20500		103	152	123		51	56	43		13	29	27		4.3	7.3	6.3		42	48	51		59	58	39		9.5	6.9	7.1		0.9	2.9	2.2		-17	-23.15	-18.59		1.2	1.1	0.2
																																							-31.2	-20.5	-26.87		1	1.3	0.9
	MEDIAN (sepsis)		18500	1000	19500		90.5	108.5	114.5		69.5	78.5	54		17	41	41.5		6.35	6.8	5.85		70	61	47.5		59.5	58	43.5		7.45	7.4	7.85		1	1.6	1.9
	IQR 25% (sepsis)		17000	500	18250		80.5	104	107.5		60.75	60.5	43.5		13.5	34.75	28.75		5.175	5.875	4.375		63	45	35		56.75	39.75	28.25		7.05	6.925	7.175		0.9	1.325	1.65		-18.75	-20.32	-15.495		1.3	1.3	0.7
	IQR 75% (sepsis)		20000	1000	20500		102	120	122.5		82.25	92	74.5		19	43.5	43		7.2	7.525	7.575		76.5	65.75	52		63	68.75	59.75		7.9	7.725	8.775		1.475	1.775	2.2		-25.3	-22.4925	-19.41		1.1	1.3	0.575
																																							-15.95	-17.55	-9.6825		1.55	1.3	0.9
Pulmonary artery banding pigs
Gris nr			Total cristalloids	Total Glc5%	total fluid		HR t0	HR t120	HR t240/end		MAP t0	MAP t120	MAP t240/end		MPAP t0	MPAP t120	MPAP t240/end		CO t0	CO t120	CO t240/end		SV t0	SV t120	SV t 240/end		Sv02 t0	Sv02 t120	Sv02t240/end		Hb t0	Hb t120	Hb t240/end		laktat t0	laktat t120	laktat t240/end		RV strain				Tapse
PAB 1			10000	0	10000		69	110	115		82	51	59		18	23	22		4.1	3.6	4.2		59	33	36		56	38	44		8.8	7.9	8.1		2.4	2.1	2.8		T0	T120	T240/end		T0	T120	T240/end
PAB2			8000	500	8500		92	117	143		96	99	30		16	21	6		2.2	2.3	0.8		24	21	5		72	62	19		7.3	7.1	7.1		1	1.6	1.5		-21.6	-11.8	-9.4		1.2	0.9	0.9
PAB 3			11000	500	11500		95	128	116		74	32	31		16	21	21		4.4	3.9	2.3		47	30	20		64	31	58		7.8	8.7	6.9		1.1	4.4	7.9		-36.3667	-24.4	-7.5		1.3	0.9	0.5
PAB 4			8000	1000	9000		85	106	118		69	67	69		16	18	19		5.9	6.2	6		69	58	51		69	54	58		8	7.8	7.8		1.1	0.8	0.8		-15.6	-10.3	-7.83333		1.1	0.6	0.4
PAB 5			9000	500	9500		102	123	199		66	51	37		21	24	16		5	4	4.6		49	33	20		74	48	41		7.9	7.3	7.3		0.9	1.6	1.6		-33.8	-32.7333	-17.65		1.3	1.4	0.8
PAB 6			9000	500	9500		92	88	130		55	63	30		16	17	11		6.5	4.4	2.1		70	50	16		71	55	26		7.7	7.1	7.9		1	1.5	1.1		-19.6333	-11.9			1.1	0.8
																																							-22.3	-16.6667	-12.35		1.6	0.7	0.6
	MEDIAN (PAB)		9000	500	9500		92	113.5	124		71.5	57	34		16	21	17.5		4.7	3.95	3.25		54	33	20		70	51	42.5		7.85	7.55	7.55		1.05	1.6	1.55
	IQR 25% (PAB)		8250	500	9125		86.75	107	116.5		66.75	51	30.25		16	18.75	12.25		4.175	3.675	2.15		47.5	30.75	17		65.25	40.5	29.75		7.725	7.15	7.15		1	1.525	1.2		-21.95	-14.2833	-9.4		1.25	0.85	0.6
	IQR 75% (PAB)		9750	500	9875		94.25	121.5	139.75		80	66	53.5		17.5	22.5	20.5		5.675	4.3	4.5		66.5	45.75	32		71.75	54.75	54.5		7.975	7.875	7.875		1.1	1.975	2.5		-30.925	-22.4667	-12.35		1.125	0.725	0.5
																																							-20.125	-11.825	-7.83333		1.3	0.9	0.8

## Sheet: Figure1
Sepsis pigs
Gris nr			RVP T0	RVP T30	RVP T60	RVP T120	RVP T180	T240
SG 1			23.2232	46.997	38.2571	29.4483		30.2
SG 2			29.0684		43.7522	41.6715		58.7
SG 3			29.1347		38.4281	48.1475	64.4371	64.8
SG 4			26.6664		43.2533	48.3235	60.8198	22.6
SG 5			26.6028	27.802	35.3264	57.3053	30.3982	55.8
SG 6			32.2404	33.797	55.5761	43.681	69.4952	53.8
SG 7			33.2997	34.358	39.9092	53.8881	48.2493	52.1
SG 8			31.7083	39.002	40.6265	57.5923	54.7335	49.5
SG 9			30.9454	37.486	52.665	75.7934	75.7222	41.5
SG 10			28.732	47.244	40.2282	45.5539	48.5162	45.1
	MEDIAN (sepsis)		29.1015	37.486	40.4274	48.2355	57.7766	50.8
	IQR 25% (sepsis)		27.1828	34.0775	38.7984	44.1492	48.4495	42.4
	IQR 75% (sepsis)		31.5176	42.9995	43.6275	56.451	65.7017	55.3
Pulmonary artery banding pigs
Gris nr			30.603	30.713	42.171	45.807	38.438
PAB 1			25.04	38.579	45.917	53.431	54.574	54.6
PAB2			30.587	34.867	39.139	54.597	47.48	48.2
PAB 3			33.136	41.957	50.284	53.123	31.379	31
PAB 4			33.542	38.538	46.468	61.842	63.994	62.1
PAB 5			26.687	39.602	48.088	56.266	53.028	54.9
PAB 6			37.421	38.454	48.655	52.206	59.27	63
	MEDIAN (PAB)		31.8615	38.5585	47.278	54.014	53.801	54.75
	IQR 25% (PAB)		27.662	38.475	46.0547	53.2	48.867	49.8
	IQR 75% (PAB)		33.4405	39.3462	48.5132	55.8487	58.096	60.3

## Sheet: Figure2
TAT
	Septic pigs										Pulmonar artery banding pigs
T0	31.2	30.5	45.8	23.3	24.7	30.7	56.4	43	19.1	29	109	35	48	58	41	82
T60	465	78	319	53	357	79	151	46	329	73	409	324	135	438	61	370
T120	261	126	404	426	141	127	218	72	116	414	145	98	58	322	30	234
T240	441	220	327	173	266	183					421	17.8	514	205	29.7	980
PAI
Type	Septic pigs										Pulmonar artery banding pigs
T0	10.05	7.9	11.95	8.55	5.45	21.7	9.55	12.95	9.65	5.85	27.15	8.25	10.2	9.8	13.75	9.15
T60	18.45	8.7	24.85	23.85	3.35	16	36.15	3.5	2.4	11	24.8	8.4	17.55	33.85	18.4	9.95
T120	3.15	9.5	27.6	23.6	71.8	9.9	0	152.6	102.85	11.35	66.65	12	7.55	35	35.3	14.2
T240	181.2	8.05	104.65	114.2	118.85	167.35	159.55	254.15	210.9	111.6	132.1	11.9	38.25	36.45	36.35	6.95
TNF-a
	Septic pigs										Pulmonar artery banding pigs
baseline	49	36	47	34	40	40	39	25	42	51	86	78	85	115	89	50
60 min	1770	1257	72	200	3940	145	27	1435	3560	160	72	70	85	106	79	48
120 min	73000*	2600	135	1250	2200	2000	2400	1060	2340	1000	61	58	69	64.8	84	52
end (240 min)	77800*	4440	1980	1380	7060	5540	2320	1360	1980	4800	55	42	80	97	94	157
IL-6
	Septic pigs										Pulmonar artery banding pigs
baseline	43	44	40	38	44	36	35	49	48	47	31	44	37	46	46	39
60 min	36	41	42	41	44	36	39	36	44	36	49	35	41	41	39	45
120 min	1952	2706	34	484	2170	622	506	388	596	33	36	30	40	39	30	37
end (240 min)	23100*	3884	3694	2474	4544	5336	4953	4652	8607	10582	34	47	32	36	47	40

## Sheet: Figure3
C5a
	Pulmonar artery banding										Sepsis
Right ventricle	1.9	1.9	2.8	6.4	1.4	3.6					4	0.6	1	0.75	1.45	1.35	0.7	2.7	1.95	0.75
Left ventricle	1.12	0.66	1.84	1.38	1.18	2.6					3.15	1.1	0.75	0.65	1.1	1.7	0.65	2.6	1.4	0.6
il-18
	Pulmonar artery banding										Sepsis
Right ventricle	686	610	254	468	324	484					286	408	292	398	530	360	226	646	586	272
Left ventricle	310	240	96	232	394	322					472	264	250	298	298	348	210	356	272	272
TNF-a
	Pulmonar artery banding										Sepsis
Right ventricle	34	18	21	34	9.7	30					1725	360	11	49	475	83	26	64	135	125
Left ventricle	5.2	23.4	13	9.4	22	29					1325	155	20	21	185	45	19	54	76	155
IL-6
	Pulmonar artery banding										Sepsis
Right ventricle	746	1266	524	39.1	39.1	650						3284	39.1	904	1852	1732	212	790	2026	1302
Left ventricle	39.1	39.1	39.1	39.1	39.1	39.1						886	39.1	39.1	118	39.1	39.1	140	118	906
IL-8
	Pulmonar artery banding										Sepsis
Right ventricle	439	181	182	191	121	364					243	698	62.5	344	381	415	35.4	333	229	212
Left ventricle	160	22.6	62.5	134	429	211					369	288	62.5	35.2	59.7	72.2	1.2	30.8	48.3	374
Non-paraC5a
	Pulmonar artery banding										Sepsis
Right ventricle	1.9	1.9	2.8	6.4	1.4	3.6					4	0.6	1	0.75	1.45	1.35	0.7	2.7	1.95	0.75
Left ventricle	1.12	0.66	1.84	1.38	1.18	2.6					3.15	1.1	0.75	0.65	1.1	1.7	0.65	2.6	1.4	0.6
Non-paraIL-18
	Pulmonar artery banding										Sepsis
Right ventricle	686	610	254	468	324	484					286	408	292	398	530	360	226	646	586	272
Left ventricle	310	240	96	232	394	322					472	264	250	298	298	348	210	356	272	272
Non-paraIL-1-beta
	Pulmonar artery banding										Sepsis
Right ventricle	2630	962	772	1208	308	1614					528	3344	244	928	2574	2128	664	2726	1306	4600
Left ventricle	240	19.5	19.5	546	760	1090					696	1068	190	546	1100	590	398	980	1024	2268
Non-paraTNF-alpha
	Pulmonar artery banding										Sepsis
Right ventricle	34	18	21	34	9.7	30					1725	360	11	49	475	83	26	64	135	125
Left ventricle	5.2	23.4	13	9.4	22	29					1325	155	20	21	185	45	19	54	76	155
Non-paraIL-6
	Pulmonar artery banding										Sepsis
Right ventricle	746	1266	524	39.1	39.1	650						3284	39.1	904	1852	1732	212	790	2026	1302
Left ventricle	39.1	39.1	39.1	39.1	39.1	39.1						886	39.1	39.1	118	39.1	39.1	140	118	906
Non-paraIL-8
	Pulmonar artery banding										Sepsis
Right ventricle	439	181	182	191	121	364					243	698	62.5	344	381	415	35.4	333	229	212
Left ventricle	160	22.6	62.5	134	429	211					369	288	62.5	35.2	59.7	72.2	1.2	30.8	48.3	374

## Sheet: Figure4
qPCR results presentes as Mean, lower and upper confidence interval
Caspase 1
	Sepsis			Pulmonar artery banding
Right ventricle	0.26	0.21	0.33	1.42	1.14	1.76
Left ventricle	0.36	0.34	0.64	1	0.85	1.17
E-Selektin
	Sepsis			Pulmonar artery banding
Right ventricle	75.25	59.51	95.15	3.37	1.42	8.04
Left ventricle	59.69	42.53	83.79	1	0.64	1.56
IL-18
	Sepsis			Pulmonar artery banding
Right ventricle	4.73	3.83	5.85	1.23	0.84	1.8
Left ventricle	5.86	4.09	8.39	1	0.75	1.34
IL-1b
	Sepsis			Pulmonar artery banding
Right ventricle	54.21	33.47	87.78	2.48	1.34	4.58
Left ventricle	33.29	20.72	53.47	1	0.7	1.43
IL-6
	Sepsis			Pulmonar artery banding
Right ventricle	86.01	47.74	154.96	2.24	0.93	5.36
Left ventricle	13.45	8.08	22.39	1	0.53	1.9
IP-10
	sepsis			Pulmonar artery banding
Right ventricle	28.12	22.46	35.21	0.88	0.51	1.52
Left ventricle	60.75	39.49	93.45	1	0.65	1.53
PAI-1
	Sepsis			Pulmonar artery banding
Right ventricle	11.55	8.14	16.4	3.13	2.02	4.83
Left ventricle	3.54	2.28	5.49	1	0.58	1.73

## Sheet: Figure5
Legumain
	Pulmonar artery banding										Sepsis
Right ventricle	148.8	86.75	38.38	78.93	109.47	55					105.52	101.97	112.29	100.88	104.27	91.21	163.31	166.79	151.03	140.34
Left ventricle	108.89	186.3	142.34	88.81	164.38	146.28					166.2	152.72	134.78	168.32	106.25	182.35	182.35	112.36	130.06	173.97
Cathepsin B
	Pulmonar artery banding										Sepsis
Right ventricle	647.24	357.41	164.34	304.88	287.66	305.97					253.77	470.79	455	383.43	633.57	574.97	997.06	473	310.67	559.78
Left ventricle	458.78	841.32	892.97	636.3	700.85	534.96					582.59	810.62	700.92	825.82	767.87	259.66	1086.96	730.01	822.71	1080.83
Cathepsin L
	Pulmonar artery banding										Sepsis
Right ventricle	3.11308	2.76733	1.20521	1.89149	1.07671	3.89916					0.760745	1.21293	0.923149	0.966326	0.716452	0.521803	0.347843	0.695687	1.1255	0.975328
Left ventricle	0.416009	0.442933	0.245977	0.863319	1.78606	0.899704					0.343515	0.335725	0.793932	0.640282	0.246148	1.06109	0.373737	0.258669	0.72149	0.441253
MMP2
	Pulmonar artery banding										Sepsis
Right ventricle	56.2924	65.1111	44.3706	47.8457	33.1202	48.8086					36.3386	26.0373	42.6199	56.8762	44.7492	34.5879	53.1384	46.3219	35.6367	43.0061
Left ventricle	73	53	28	33	33.4	46.1					54.3	68.2	67.6	53.5	22.5	35.9	34.8	21.8	33.5	34.15
MMP9
	Pulmonar artery banding										Sepsis
Right ventricle	86.2508	590.55	49.4188	257.212	117.925	245.011					39.0787	237.119	367.101	558.111	69.3945	40.5116	55.0451	63.1553	61.0148	216.591
Left ventricle	15.4	46.6	20.7	7.8	73.3	54.7					36.3	52.3	102.7	61.3	66.3	12.9	152.9	10	222.5	199.8
non-para Legumain
	Pulmonar artery banding										Sepsis
Right ventricle	148.8	86.75	38.38	78.93	109.47	55					105.52	101.97	112.29	100.88	104.27	91.21	163.31	166.79	151.03	140.34
Left ventricle	108.89	186.3	142.34	88.81	164.38	146.28					166.2	152.72	134.78	168.32	106.25	182.35	182.35	112.36	130.06	173.97
non-para Cathepsin B
	Pulmonar artery banding										Sepsis
Right ventricle	647.24	357.41	164.34	304.88	287.66	305.97					253.77	470.79	455	383.43	633.57	574.97	997.06	473	310.67	559.78
Left ventricle	458.78	841.32	892.97	636.3	700.85	534.96					582.59	810.62	700.92	825.82	767.87	259.66	1086.96	730.01	822.71	1080.83
non-para Cathepsin L
	Pulmonar artery banding										Sepsis
Right ventricle	3.11308	2.76733	1.20521	1.89149	1.07671	3.89916					0.760745	1.21293	0.923149	0.966326	0.716452	0.521803	0.347843	0.695687	1.1255	0.975328
Left ventricle	0.416009	0.442933	0.245977	0.863319	1.78606	0.899704					0.343515	0.335725	0.793932	0.640282	0.246148	1.06109	0.373737	0.258669	0.72149	0.441253

## Sheet: FigureSuppl
C5a
Pulmonar artery banding	Sepsis
0.36	2.95
0.54	0.55
1.56	0.85
2	0.4
0.64	0.55
1.6	0.4
	1
	1.65
	0.75
	0.5
IL-18
Pulmonar artery banding	Sepsis
118	386
248	256
78	112
54	200
158	350
60	320
	346
	346
	320
	390
IL-1beta
Pulmonar artery banding	Sepsis
9100	43300
94	13200
1010	11300
362	12700
3212	23200
368	41500
	44200
	13600
	16900
	87800
TNF
Pulmonar artery banding	Sepsis
33	4700
10	2215
50	1260
31	387
52	2000
14	2460
	1540
	550
	1675
	1250
IL-6
Pulmonar artery banding	Sepsis
5440	5428
92	4894
1756	1198
642	4306
2200	4316
992	5396
	1778
	4730
	3604
	6472
IL-8
Pulmonar artery banding	Sepsis
737	2990
62.5	817
172	114
16	643
375	1189
39.5	1132
	875
	738
	1484
	1945
Legumain
Pulmonar artery banding	Sepsis
124.22	161.53
532.42	87.35
295.75	81.23
64.97	86.95
252.58	87.24
128.45	90.06
	215.26
	62.14
	172.26
	239.3
CathepsinB
Pulmonar artery banding	Sepsis
846.85	113.04
898.17	170.55
861.49	99.82
250.35	189.21
402.33	131.41
240.43	316.94
	241.27
	65.02
	208.96
	339.78
CathepsinL
4.0328	1.32695
2.82376	1.78389
2.92373	2.11413
2.75407	1.78434
4.84803	1.31936
6.13912	2.40923
	1.72399
	1.97372
	3.0087
non-para C5a
Pulmonar artery banding	Sepsis
0.36	2.95
0.54	0.55
1.56	0.85
2	0.4
0.64	0.55
1.6	0.4
	1
	1.65
	0.75
	0.5
non-para IL-18
Pulmonar artery banding	Sepsis
118	386
248	256
78	112
54	200
158	350
60	320
	346
	346
	320
	390
non-para IL-1beta
Pulmonar artery banding	Sepsis
9100	43300
94	13200
1010	11300
362	12700
3212	23200
368	41500
	44200
	13600
	16900
	87800
non-para TNF
Pulmonar artery banding	Sepsis
33	4700
10	2215
50	1260
31	387
52	2000
14	2460
	1540
	550
	1675
	1250
non-para IL-6
Pulmonar artery banding	Sepsis
5440	5428
92	4894
1756	1198
642	4306
2200	4316
992	5396
	1778
	4730
	3604
	6472
non-para IL-8
Pulmonar artery banding	Sepsis
737	2990
62.5	817
172	114
16	643
375	1189
39.5	1132
	875
	738
	1484
	1945
non-para Legumain
Pulmonar artery banding	Sepsis
124.22	161.53
532.42	87.35
295.75	81.23
64.97	86.95
252.58	87.24
128.45	90.06
	215.26
	62.14
	172.26
	239.3
non-para CathepsinB
Pulmonar artery banding	Sepsis
846.85	113.04
898.17	170.55
861.49	99.82
250.35	189.21
402.33	131.41
240.43	316.94
	241.27
	65.02
	208.96
	339.78
non-para CathepsinL
Pulmonar artery banding	Sepsis
4.0328	1.32695
2.82376	1.78389
2.92373	2.11413
2.75407	1.78434
4.84803	1.31936
6.13912	2.40923
	1.72399
	1.97372
	3.0087
